# Supplementary material for: Synergetic association between coxsackievirus A16 genotype evolution and recombinant form shifts
Source: Virus Evol. 2023 Dec 20;10(1):vead080. doi: 10.1093/ve/vead080 (PMC10868544; doi:10.1093/ve/vead080)
Supplement: vead080_Supp [file vead080_supp.zip]

Archive with 1 entries (1 files):
- suppl_data/Supplementary Material-20231215.pdf
